# Supplementary material for: Differential Regulation of miRNA Profiles of Human Cells Experimentally Infected by Leishmania donovani Isolated From Indian Visceral Leishmaniasis and Post-Kala-Azar Dermal Leishmaniasis
Source: Front Microbiol. 2020 Jul 31;11:1716. doi: 10.3389/fmicb.2020.01716 (PMC7410929; doi:10.3389/fmicb.2020.01716)
Supplement: FILE S1 — Fold change information of differentially expressed miRNAs. [file Table_1.XLSX]

## Sheet: Fold Change VL-PKDL
miRNA	VL Expression (Normalized)	PKDL Expression (Normalized)	FoldChange	log2FoldChange	Regulation	Accession
hsa-let-7f-5p	40.0083	260.871	6.52041	2.70496	UP	MIMAT0000067 Homo sapiens let-7f-5p
hsa-miR-425-5p	9.79796	64.9115	6.625	2.72792	UP	MIMAT0003393 Homo sapiens miR-425-5p
hsa-miR-3141	1.63299	3.67423	2.25	1.16993	UP	MIMAT0015010 Homo sapiens miR-3141
hsa-miR-663b	1.63299	4.89898	3	1.58496	UP	MIMAT0005867 Homo sapiens miR-663b
hsa-miR-16-5p	14.6969	93.0806	6.33333	2.66297	UP	MIMAT0000069 Homo sapiens miR-16-5p
hsa-miR-374a-5p	6.53197	15.9217	2.4375	1.2854	UP	MIMAT0000727 Homo sapiens miR-374a-5p
hsa-miR-619-5p	6.53197	15.9217	2.4375	1.2854	UP	MIMAT0026622 Homo sapiens miR-619-5p
hsa-miR-576-3p	0.816497	2.44949	3	1.58496	UP	MIMAT0004796 Homo sapiens miR-576-3p
hsa-miR-221-5p	0.816497	2.44949	3	1.58496	UP	MIMAT0004568 Homo sapiens miR-221-5p
hsa-miR-12136	9.79796	29.3939	3	1.58496	UP	MIMAT0049032 Homo sapiens miR-12136
hsa-let-7g-5p	40.8248	95.5301	2.34	1.22651	UP	MIMAT0000414 Homo sapiens let-7g-5p
hsa-miR-30c-5p	17.1464	44.0908	2.57143	1.36257	UP	MIMAT0000244 Homo sapiens miR-30c-5p
hsa-miR-542-3p	0.816497	3.67423	4.5	2.16993	UP	MIMAT0003389 Homo sapiens miR-542-3p
hsa-miR-769-5p	0.816497	2.44949	3	1.58496	UP	MIMAT0003886 Homo sapiens miR-769-5p
hsa-miR-98-5p	8.16497	17.1464	2.1	1.07039	UP	MIMAT0000096 Homo sapiens miR-98-5p
hsa-miR-450b-5p	0.816497	2.44949	3	1.58496	UP	MIMAT0004909 Homo sapiens miR-450b-5p
hsa-miR-221-3p	6.53197	26.9444	4.125	2.04439	UP	MIMAT0000278 Homo sapiens miR-221-3p
hsa-miR-30e-5p	103.695	345.378	3.33071	1.73583	UP	MIMAT0000692 Homo sapiens miR-30e-5p
hsa-let-7c-5p	0.816497	7.34847	9	3.16993	UP	MIMAT0000064 Homo sapiens let-7c-5p
hsa-miR-9-3p	3.26599	17.1464	5.25	2.39232	UP	MIMAT0000442 Homo sapiens miR-9-3p
hsa-miR-339-5p	0.816497	2.44949	3	1.58496	UP	MIMAT0000764 Homo sapiens miR-339-5p
hsa-miR-155-5p	8.16497	50.2145	6.15	2.62059	UP	MIMAT0000646 Homo sapiens miR-155-5p
hsa-miR-30a-5p	8.98146	41.6413	4.63636	2.21299	UP	MIMAT0000087 Homo sapiens miR-30a-5p
hsa-let-7f-2-3p	0.816497	2.44949	3	1.58496	UP	MIMAT0004487 Homo sapiens let-7f-2-3p
hsa-miR-21-5p	111.044	543.787	4.89706	2.29192	UP	MIMAT0000076 Homo sapiens miR-21-5p
hsa-miR-301a-3p	0.816497	2.44949	3	1.58496	UP	MIMAT0000688 Homo sapiens miR-301a-3p
hsa-miR-146a-5p	23.6784	206.982	8.74138	3.12786	UP	MIMAT0000449 Homo sapiens miR-146a-5p
hsa-miR-93-5p	8.16497	48.9898	6	2.58496	UP	MIMAT0000093 Homo sapiens miR-93-5p
hsa-miR-191-5p	7.34847	18.3712	2.5	1.32193	UP	MIMAT0000440 Homo sapiens miR-191-5p
hsa-miR-101-3p	4.89898	13.4722	2.75	1.45943	UP	MIMAT0000099 Homo sapiens miR-101-3p
hsa-miR-27a-3p	8.98146	35.5176	3.95455	1.98351	UP	MIMAT0000084 Homo sapiens miR-27a-3p
hsa-miR-96-5p	0.816497	3.67423	4.5	2.16993	UP	MIMAT0000095 Homo sapiens miR-96-5p
hsa-miR-7-5p	10.6145	23.2702	2.19231	1.13245	UP	MIMAT0000252 Homo sapiens miR-7-5p
hsa-miR-374c-3p	1.63299	7.34847	4.5	2.16993	UP	MIMAT0022735 Homo sapiens miR-374c-3p
hsa-miR-3184-5p	5.71548	12.2474	2.14286	1.09954	UP	MIMAT0015064 Homo sapiens miR-3184-5p
hsa-miR-27b-3p	4.08248	8.57321	2.1	1.07039	UP	MIMAT0000419 Homo sapiens miR-27b-3p
hsa-miR-106b-5p	3.26599	14.6969	4.5	2.16993	UP	MIMAT0000680 Homo sapiens miR-106b-5p
hsa-miR-324-5p	0.816497	2.44949	3	1.58496	UP	MIMAT0000761 Homo sapiens miR-324-5p
hsa-miR-9-5p	7.34847	17.1464	2.33333	1.22239	UP	MIMAT0000441 Homo sapiens miR-9-5p
hsa-miR-30e-3p	5.71548	14.6969	2.57143	1.36257	UP	MIMAT0000693 Homo sapiens miR-30e-3p
hsa-let-7b-5p	10.6145	23.2702	2.19231	1.13245	UP	MIMAT0000063 Homo sapiens let-7b-5p
hsa-miR-15b-3p	0.816497	2.44949	3	1.58496	UP	MIMAT0004586 Homo sapiens miR-15b-3p
hsa-miR-26a-5p	11.431	23.2702	2.03571	1.02554	UP	MIMAT0000082 Homo sapiens miR-26a-5p
hsa-miR-103b	10.6145	28.1691	2.65385	1.40808	UP	MIMAT0007402 Homo sapiens miR-103b
hsa-miR-326	0.816497	2.44949	3	1.58496	UP	MIMAT0000756 Homo sapiens miR-326
hsa-miR-143-3p	4.08248	6.12372	1.5	0.584963	NEUTRAL	MIMAT0000435 Homo sapiens miR-143-3p
hsa-miR-193a-3p	0.816497	1.22474	1.5	0.584963	NEUTRAL	MIMAT0000459 Homo sapiens miR-193a-3p
hsa-miR-505-5p	1.63299	1.22474	0.75	-0.415037	NEUTRAL	MIMAT0004776 Homo sapiens miR-505-5p
hsa-miR-877-5p	1.63299	1.22474	0.75	-0.415037	NEUTRAL	MIMAT0004949 Homo sapiens miR-877-5p
hsa-miR-4688	2.44949	1.22474	0.5	-1	NEUTRAL	MIMAT0019777 Homo sapiens miR-4688
hsa-miR-22-3p	11.431	7.34847	0.642857	-0.63743	NEUTRAL	MIMAT0000077 Homo sapiens miR-22-3p
hsa-miR-199a-5p	0.816497	1.22474	1.5	0.584963	NEUTRAL	MIMAT0000231 Homo sapiens miR-199a-5p
hsa-let-7a-5p	68.5857	127.373	1.85714	0.893085	NEUTRAL	MIMAT0000062 Homo sapiens let-7a-5p
hsa-miR-1248	1.63299	1.22474	0.75	-0.415037	NEUTRAL	MIMAT0005900 Homo sapiens miR-1248
hsa-miR-1304-3p	1.63299	1.22474	0.75	-0.415037	NEUTRAL	MIMAT0022720 Homo sapiens miR-1304-3p
hsa-miR-1343-3p	2.44949	1.22474	0.5	-1	NEUTRAL	MIMAT0019776 Homo sapiens miR-1343-3p
hsa-miR-4485-3p	2.44949	1.22474	0.5	-1	NEUTRAL	MIMAT0019019 Homo sapiens miR-4485-3p
hsa-miR-501-5p	0.816497	1.22474	1.5	0.584963	NEUTRAL	MIMAT0002872 Homo sapiens miR-501-5p
hsa-miR-1843	1.63299	1.22474	0.75	-0.415037	NEUTRAL	MIMAT0039764 Homo sapiens miR-1843
hsa-miR-140-3p	4.89898	4.89898	1	0	NEUTRAL	MIMAT0004597 Homo sapiens miR-140-3p
hsa-miR-34c-5p	2.44949	1.22474	0.5	-1	NEUTRAL	MIMAT0000686 Homo sapiens miR-34c-5p
hsa-miR-320d	0.816497	1.22474	1.5	0.584963	NEUTRAL	MIMAT0006764 Homo sapiens miR-320d
hsa-miR-24-3p	99.6126	57.563	0.577869	-0.791186	NEUTRAL	MIMAT0000080 Homo sapiens miR-24-3p
hsa-miR-29a-3p	8.98146	15.9217	1.77273	0.825971	NEUTRAL	MIMAT0000086 Homo sapiens miR-29a-3p
hsa-miR-532-5p	1.63299	2.44949	1.5	0.584963	NEUTRAL	MIMAT0002888 Homo sapiens miR-532-5p
hsa-miR-423-3p	14.6969	7.34847	0.5	-1	NEUTRAL	MIMAT0001340 Homo sapiens miR-423-3p
hsa-miR-99a-5p	0.816497	1.22474	1.5	0.584963	NEUTRAL	MIMAT0000097 Homo sapiens miR-99a-5p
hsa-miR-130b-3p	2.44949	2.44949	1	0	NEUTRAL	MIMAT0000691 Homo sapiens miR-130b-3p
hsa-miR-3065-5p	0.816497	1.22474	1.5	0.584963	NEUTRAL	MIMAT0015066 Homo sapiens miR-3065-5p
hsa-miR-126-5p	1.63299	2.44949	1.5	0.584963	NEUTRAL	MIMAT0000444 Homo sapiens miR-126-5p
hsa-miR-146b-5p	11.431	15.9217	1.39286	0.478047	NEUTRAL	MIMAT0002809 Homo sapiens miR-146b-5p
hsa-miR-29b-3p	0.816497	1.22474	1.5	0.584963	NEUTRAL	MIMAT0000100 Homo sapiens miR-29b-3p
hsa-miR-30b-5p	1.63299	1.22474	0.75	-0.415037	NEUTRAL	MIMAT0000420 Homo sapiens miR-30b-5p
hsa-miR-183-3p	1.63299	1.22474	0.75	-0.415037	NEUTRAL	MIMAT0004560 Homo sapiens miR-183-3p
hsa-miR-18a-5p	5.71548	8.57321	1.5	0.584963	NEUTRAL	MIMAT0000072 Homo sapiens miR-18a-5p
hsa-miR-24-2-5p	1.63299	1.22474	0.75	-0.415037	NEUTRAL	MIMAT0004497 Homo sapiens miR-24-2-5p
hsa-miR-4709-5p	0.816497	1.22474	1.5	0.584963	NEUTRAL	MIMAT0019811 Homo sapiens miR-4709-5p
hsa-miR-99b-3p	1.63299	2.44949	1.5	0.584963	NEUTRAL	MIMAT0004678 Homo sapiens miR-99b-3p
hsa-miR-421	3.26599	2.44949	0.75	-0.415037	NEUTRAL	MIMAT0003339 Homo sapiens miR-421
hsa-miR-628-3p	3.26599	2.44949	0.75	-0.415037	NEUTRAL	MIMAT0003297 Homo sapiens miR-628-3p
hsa-miR-409-3p	0.816497	1.22474	1.5	0.584963	NEUTRAL	MIMAT0001639 Homo sapiens miR-409-3p
hsa-miR-7976	0.816497	1.22474	1.5	0.584963	NEUTRAL	MIMAT0031179 Homo sapiens miR-7976
hsa-miR-10399-5p	2.44949	1.22474	0.5	-1	NEUTRAL	MIMAT0041629 Homo sapiens miR-10399-5p
hsa-miR-196b-5p	5.71548	4.89898	0.857143	-0.222392	NEUTRAL	MIMAT0001080 Homo sapiens miR-196b-5p
hsa-miR-29c-3p	1.63299	1.22474	0.75	-0.415037	NEUTRAL	MIMAT0000681 Homo sapiens miR-29c-3p
hsa-miR-505-3p	1.63299	1.22474	0.75	-0.415037	NEUTRAL	MIMAT0002876 Homo sapiens miR-505-3p
hsa-miR-153-3p	1.63299	1.22474	0.75	-0.415037	NEUTRAL	MIMAT0000439 Homo sapiens miR-153-3p
hsa-miR-30d-5p	12.2474	23.2702	1.9	0.925999	NEUTRAL	MIMAT0000245 Homo sapiens miR-30d-5p
hsa-miR-4662b	0.816497	1.22474	1.5	0.584963	NEUTRAL	MIMAT0019736 Homo sapiens miR-4662b
hsa-miR-301a-5p	2.44949	1.22474	0.5	-1	NEUTRAL	MIMAT0022696 Homo sapiens miR-301a-5p
hsa-miR-378a-3p	7.34847	9.79796	1.33333	0.415037	NEUTRAL	MIMAT0000732 Homo sapiens miR-378a-3p
hsa-miR-548a-3p	0.816497	1.22474	1.5	0.584963	NEUTRAL	MIMAT0003251 Homo sapiens miR-548a-3p
hsa-miR-345-5p	2.44949	1.22474	0.5	-1	NEUTRAL	MIMAT0000772 Homo sapiens miR-345-5p
hsa-miR-340-5p	4.89898	4.89898	1	0	NEUTRAL	MIMAT0004692 Homo sapiens miR-340-5p
hsa-miR-100-5p	2.44949	1.22474	0.5	-1	NEUTRAL	MIMAT0000098 Homo sapiens miR-100-5p
hsa-miR-106b-3p	1.63299	2.44949	1.5	0.584963	NEUTRAL	MIMAT0004672 Homo sapiens miR-106b-3p
hsa-miR-3074-5p	2.44949	2.44949	1	0	NEUTRAL	MIMAT0019208 Homo sapiens miR-3074-5p
hsa-miR-183-5p	5.71548	3.67423	0.642857	-0.63743	NEUTRAL	MIMAT0000261 Homo sapiens miR-183-5p
hsa-miR-424-3p	0.816497	1.22474	1.5	0.584963	NEUTRAL	MIMAT0004749 Homo sapiens miR-424-3p
hsa-miR-25-3p	7.34847	6.12372	0.833333	-0.263034	NEUTRAL	MIMAT0000081 Homo sapiens miR-25-3p
hsa-miR-744-5p	2.44949	2.44949	1	0	NEUTRAL	MIMAT0004945 Homo sapiens miR-744-5p
hsa-miR-15b-5p	22.0454	17.1464	0.777778	-0.36257	NEUTRAL	MIMAT0000417 Homo sapiens miR-15b-5p
hsa-miR-181c-5p	1.63299	1.22474	0.75	-0.415037	NEUTRAL	MIMAT0000258 Homo sapiens miR-181c-5p
hsa-miR-671-5p	2.44949	2.44949	1	0	NEUTRAL	MIMAT0003880 Homo sapiens miR-671-5p
hsa-miR-132-3p	3.26599	3.67423	1.125	0.169925	NEUTRAL	MIMAT0000426 Homo sapiens miR-132-3p
hsa-miR-92b-3p	2.44949	2.44949	1	0	NEUTRAL	MIMAT0003218 Homo sapiens miR-92b-3p
hsa-miR-223-5p	1.63299	2.44949	1.5	0.584963	NEUTRAL	MIMAT0004570 Homo sapiens miR-223-5p
hsa-miR-424-5p	2.44949	2.44949	1	0	NEUTRAL	MIMAT0001341 Homo sapiens miR-424-5p
hsa-miR-628-5p	2.44949	1.22474	0.5	-1	NEUTRAL	MIMAT0004809 Homo sapiens miR-628-5p
hsa-miR-130b-5p	4.89898	2.44949	0.5	-1	NEUTRAL	MIMAT0004680 Homo sapiens miR-130b-5p
hsa-miR-340-3p	3.26599	2.44949	0.75	-0.415037	NEUTRAL	MIMAT0000750 Homo sapiens miR-340-3p
hsa-miR-589-5p	0.816497	1.22474	1.5	0.584963	NEUTRAL	MIMAT0004799 Homo sapiens miR-589-5p
hsa-miR-663a	3.26599	2.44949	0.75	-0.415037	NEUTRAL	MIMAT0003326 Homo sapiens miR-663a
hsa-miR-192-5p	2.44949	1.22474	0.5	-1	NEUTRAL	MIMAT0000222 Homo sapiens miR-192-5p
hsa-miR-151a-3p	6.53197	4.89898	0.75	-0.415037	NEUTRAL	MIMAT0000757 Homo sapiens miR-151a-3p
hsa-miR-548am-5p	0.816497	1.22474	1.5	0.584963	NEUTRAL	MIMAT0022740 Homo sapiens miR-548am-5p
hsa-miR-1976	1.63299	1.22474	0.75	-0.415037	NEUTRAL	MIMAT0009451 Homo sapiens miR-1976
hsa-miR-194-5p	2.44949	2.44949	1	0	NEUTRAL	MIMAT0000460 Homo sapiens miR-194-5p
hsa-miR-629-5p	2.44949	2.44949	1	0	NEUTRAL	MIMAT0004810 Homo sapiens miR-629-5p
hsa-let-7d-5p	6.53197	9.79796	1.5	0.584963	NEUTRAL	MIMAT0000065 Homo sapiens let-7d-5p
hsa-miR-425-3p	2.44949	1.22474	0.5	-1	NEUTRAL	MIMAT0001343 Homo sapiens miR-425-3p
hsa-miR-502-3p	3.26599	2.44949	0.75	-0.415037	NEUTRAL	MIMAT0004775 Homo sapiens miR-502-3p
hsa-miR-627-3p	0.816497	1.22474	1.5	0.584963	NEUTRAL	MIMAT0026623 Homo sapiens miR-627-3p
hsa-miR-186-5p	7.34847	12.2474	1.66667	0.736966	NEUTRAL	MIMAT0000456 Homo sapiens miR-186-5p
hsa-miR-132-5p	1.63299	2.44949	1.5	0.584963	NEUTRAL	MIMAT0004594 Homo sapiens miR-132-5p
hsa-miR-10399-3p	1.63299	1.22474	0.75	-0.415037	NEUTRAL	MIMAT0041630 Homo sapiens miR-10399-3p
hsa-miR-210-3p	4.89898	2.44949	0.5	-1	NEUTRAL	MIMAT0000267 Homo sapiens miR-210-3p
hsa-miR-942-5p	0.816497	1.22474	1.5	0.584963	NEUTRAL	MIMAT0004985 Homo sapiens miR-942-5p
hsa-miR-423-5p	8.16497	4.89898	0.6	-0.736966	NEUTRAL	MIMAT0004748 Homo sapiens miR-423-5p
hsa-miR-5689	0.816497	1.22474	1.5	0.584963	NEUTRAL	MIMAT0022481 Homo sapiens miR-5689
hsa-miR-18a-3p	0.816497	1.22474	1.5	0.584963	NEUTRAL	MIMAT0002891 Homo sapiens miR-18a-3p
hsa-miR-1972	1.63299	1.22474	0.75	-0.415037	NEUTRAL	MIMAT0009447 Homo sapiens miR-1972
hsa-miR-3615	0.816497	1.22474	1.5	0.584963	NEUTRAL	MIMAT0017994 Homo sapiens miR-3615
hsa-miR-1306-3p	1.63299	1.22474	0.75	-0.415037	NEUTRAL	MIMAT0005950 Homo sapiens miR-1306-3p
hsa-miR-1180-3p	2.44949	1.22474	0.5	-1	NEUTRAL	MIMAT0005825 Homo sapiens miR-1180-3p
hsa-miR-155-3p	1.63299	1.22474	0.75	-0.415037	NEUTRAL	MIMAT0004658 Homo sapiens miR-155-3p
hsa-miR-28-5p	7.34847	3.67423	0.5	-1	NEUTRAL	MIMAT0000085 Homo sapiens miR-28-5p
hsa-miR-200c-3p	0.816497	1.22474	1.5	0.584963	NEUTRAL	MIMAT0000617 Homo sapiens miR-200c-3p
hsa-miR-10b-5p	0.816497	1.22474	1.5	0.584963	NEUTRAL	MIMAT0000254 Homo sapiens miR-10b-5p
hsa-miR-128-3p	4.89898	4.89898	1	0	NEUTRAL	MIMAT0000424 Homo sapiens miR-128-3p
hsa-miR-19a-3p	4.08248	6.12372	1.5	0.584963	NEUTRAL	MIMAT0000073 Homo sapiens miR-19a-3p
hsa-miR-2116-3p	0.816497	1.22474	1.5	0.584963	NEUTRAL	MIMAT0011161 Homo sapiens miR-2116-3p
hsa-let-7a-3p	2.44949	2.44949	1	0	NEUTRAL	MIMAT0004481 Homo sapiens let-7a-3p
hsa-miR-548j-5p	0.816497	1.22474	1.5	0.584963	NEUTRAL	MIMAT0005875 Homo sapiens miR-548j-5p
hsa-miR-1285-5p	2.44949	2.44949	1	0	NEUTRAL	MIMAT0022719 Homo sapiens miR-1285-5p
hsa-miR-451a	0.816497	1.22474	1.5	0.584963	NEUTRAL	MIMAT0001631 Homo sapiens miR-451a
hsa-miR-148a-3p	4.89898	8.57321	1.75	0.807355	NEUTRAL	MIMAT0000243 Homo sapiens miR-148a-3p
hsa-miR-4677-3p	1.63299	1.22474	0.75	-0.415037	NEUTRAL	MIMAT0019761 Homo sapiens miR-4677-3p
hsa-miR-454-3p	4.08248	6.12372	1.5	0.584963	NEUTRAL	MIMAT0003885 Homo sapiens miR-454-3p
hsa-miR-19b-3p	4.08248	7.34847	1.8	0.847997	NEUTRAL	MIMAT0000074 Homo sapiens miR-19b-3p
hsa-miR-182-5p	6.53197	6.12372	0.9375	-0.0931094	NEUTRAL	MIMAT0000259 Homo sapiens miR-182-5p
hsa-miR-4662a-5p	0.816497	1.22474	1.5	0.584963	NEUTRAL	MIMAT0019731 Homo sapiens miR-4662a-5p
hsa-miR-598-3p	1.63299	1.22474	0.75	-0.415037	NEUTRAL	MIMAT0003266 Homo sapiens miR-598-3p
hsa-miR-4488	13.0639	24.4949	1.875	0.906891	NEUTRAL	MIMAT0019022 Homo sapiens miR-4488
hsa-miR-30a-3p	1.63299	2.44949	1.5	0.584963	NEUTRAL	MIMAT0000088 Homo sapiens miR-30a-3p
hsa-let-7e-5p	10.6145	13.4722	1.26923	0.343954	NEUTRAL	MIMAT0000066 Homo sapiens let-7e-5p
hsa-miR-548x-5p	1.63299	1.22474	0.75	-0.415037	NEUTRAL	MIMAT0022733 Homo sapiens miR-548x-5p
hsa-miR-92a-3p	15.5134	13.4722	0.868421	-0.203533	NEUTRAL	MIMAT0000092 Homo sapiens miR-92a-3p
hsa-miR-27a-5p	1.63299	2.44949	1.5	0.584963	NEUTRAL	MIMAT0004501 Homo sapiens miR-27a-5p
hsa-miR-10396b-3p	4.08248	2.44949	0.6	-0.736966	NEUTRAL	MIMAT0041636 Homo sapiens miR-10396b-3p
hsa-miR-361-5p	1.63299	2.44949	1.5	0.584963	NEUTRAL	MIMAT0000703 Homo sapiens miR-361-5p
hsa-miR-500a-3p	2.44949	1.22474	0.5	-1	NEUTRAL	MIMAT0002871 Homo sapiens miR-500a-3p
hsa-miR-10401-5p	2.44949	1.22474	0.5	-1	NEUTRAL	MIMAT0041633 Homo sapiens miR-10401-5p
hsa-miR-374b-3p	1.63299	1.22474	0.75	-0.415037	NEUTRAL	MIMAT0004956 Homo sapiens miR-374b-3p
hsa-miR-152-3p	4.08248	3.67423	0.9	-0.152003	NEUTRAL	MIMAT0000438 Homo sapiens miR-152-3p
hsa-miR-17-3p	0.816497	1.22474	1.5	0.584963	NEUTRAL	MIMAT0000071 Homo sapiens miR-17-3p
hsa-miR-17-5p	3.26599	6.12372	1.875	0.906891	NEUTRAL	MIMAT0000070 Homo sapiens miR-17-5p
hsa-miR-1306-5p	1.63299	1.22474	0.75	-0.415037	NEUTRAL	MIMAT0022726 Homo sapiens miR-1306-5p
hsa-miR-618	0.816497	1.22474	1.5	0.584963	NEUTRAL	MIMAT0003287 Homo sapiens miR-618
hsa-miR-10401-3p	0.816497	1.22474	1.5	0.584963	NEUTRAL	MIMAT0041634 Homo sapiens miR-10401-3p
hsa-let-7i-5p	62.0537	74.7094	1.20395	0.267772	NEUTRAL	MIMAT0000415 Homo sapiens let-7i-5p
hsa-miR-550a-5p	0.816497	1.22474	1.5	0.584963	NEUTRAL	MIMAT0004800 Homo sapiens miR-550a-5p
hsa-miR-4707-5p	1.63299	1.22474	0.75	-0.415037	NEUTRAL	MIMAT0019807 Homo sapiens miR-4707-5p
hsa-miR-1273h-5p	1.63299	2.44949	1.5	0.584963	NEUTRAL	MIMAT0030415 Homo sapiens miR-1273h-5p
hsa-miR-486-5p	1.63299	1.22474	0.75	-0.415037	NEUTRAL	MIMAT0002177 Homo sapiens miR-486-5p
hsa-let-7e-3p	1.63299	1.22474	0.75	-0.415037	NEUTRAL	MIMAT0004485 Homo sapiens let-7e-3p
hsa-miR-199a-3p	1.63299	2.44949	1.5	0.584963	NEUTRAL	MIMAT0000232 Homo sapiens miR-199a-3p
hsa-miR-590-3p	4.08248	2.44949	0.6	-0.736966	NEUTRAL	MIMAT0004801 Homo sapiens miR-590-3p
hsa-miR-362-5p	0.816497	1.22474	1.5	0.584963	NEUTRAL	MIMAT0000705 Homo sapiens miR-362-5p
hsa-miR-33a-5p	2.44949	1.22474	0.5	-1	NEUTRAL	MIMAT0000091 Homo sapiens miR-33a-5p
hsa-miR-4677-5p	0.816497	1.22474	1.5	0.584963	NEUTRAL	MIMAT0019760 Homo sapiens miR-4677-5p
hsa-miR-6516-3p	0.816497	1.22474	1.5	0.584963	NEUTRAL	MIMAT0030418 Homo sapiens miR-6516-3p
hsa-miR-324-3p	0.816497	1.22474	1.5	0.584963	NEUTRAL	MIMAT0000762 Homo sapiens miR-324-3p
hsa-miR-32-5p	0.816497	1.22474	1.5	0.584963	NEUTRAL	MIMAT0000090 Homo sapiens miR-32-5p
hsa-miR-331-3p	4.08248	2.44949	0.6	-0.736966	NEUTRAL	MIMAT0000760 Homo sapiens miR-331-3p
hsa-miR-339-3p	2.44949	2.44949	1	0	NEUTRAL	MIMAT0004702 Homo sapiens miR-339-3p
hsa-miR-10a-5p	0.816497	1.22474	1.5	0.584963	NEUTRAL	MIMAT0000253 Homo sapiens miR-10a-5p
hsa-miR-455-3p	4.89898	2.44949	0.5	-1	NEUTRAL	MIMAT0004784 Homo sapiens miR-455-3p
hsa-miR-197-3p	4.89898	2.44949	0.5	-1	NEUTRAL	MIMAT0000227 Homo sapiens miR-197-3p
hsa-miR-5585-3p	0.816497	1.22474	1.5	0.584963	NEUTRAL	MIMAT0022286 Homo sapiens miR-5585-3p
hsa-miR-185-5p	3.26599	4.89898	1.5	0.584963	NEUTRAL	MIMAT0000455 Homo sapiens miR-185-5p
hsa-miR-20a-3p	0.816497	1.22474	1.5	0.584963	NEUTRAL	MIMAT0004493 Homo sapiens miR-20a-3p
hsa-miR-20a-5p	6.53197	8.57321	1.3125	0.392317	NEUTRAL	MIMAT0000075 Homo sapiens miR-20a-5p
hsa-miR-503-5p	2.44949	2.44949	1	0	NEUTRAL	MIMAT0002874 Homo sapiens miR-503-5p
hsa-miR-140-5p	4.89898	3.67423	0.75	-0.415037	NEUTRAL	MIMAT0000431 Homo sapiens miR-140-5p
hsa-miR-222-3p	26.9444	28.1691	1.04545	0.0641303	NEUTRAL	MIMAT0000279 Homo sapiens miR-222-3p
hsa-miR-23b-3p	3.26599	4.89898	1.5	0.584963	NEUTRAL	MIMAT0000418 Homo sapiens miR-23b-3p
hsa-miR-139-5p	1.63299	1.22474	0.75	-0.415037	NEUTRAL	MIMAT0000250 Homo sapiens miR-139-5p
hsa-miR-548h-5p	0.816497	1.22474	1.5	0.584963	NEUTRAL	MIMAT0005928 Homo sapiens miR-548h-5p
hsa-miR-3648	5.71548	4.89898	0.857143	-0.222392	NEUTRAL	MIMAT0018068 Homo sapiens miR-3648
hsa-miR-142-5p	4.08248	4.89898	1.2	0.263034	NEUTRAL	MIMAT0000433 Homo sapiens miR-142-5p
hsa-miR-32-3p	2.44949	1.22474	0.5	-1	NEUTRAL	MIMAT0004505 Homo sapiens miR-32-3p
hsa-miR-99b-5p	5.71548	3.67423	0.642857	-0.63743	NEUTRAL	MIMAT0000689 Homo sapiens miR-99b-5p
hsa-miR-3613-5p	4.89898	3.67423	0.75	-0.415037	NEUTRAL	MIMAT0017990 Homo sapiens miR-3613-5p
hsa-miR-151a-5p	6.53197	3.67423	0.5625	-0.830075	NEUTRAL	MIMAT0004697 Homo sapiens miR-151a-5p
hsa-miR-148b-3p	7.34847	6.12372	0.833333	-0.263034	NEUTRAL	MIMAT0000759 Homo sapiens miR-148b-3p
hsa-miR-23a-3p	48.9898	45.3156	0.925	-0.112475	NEUTRAL	MIMAT0000078 Homo sapiens miR-23a-3p
hsa-miR-502-5p	2.44949	1.22474	0.5	-1	NEUTRAL	MIMAT0002873 Homo sapiens miR-502-5p
hsa-miR-328-3p	1.63299	1.22474	0.75	-0.415037	NEUTRAL	MIMAT0000752 Homo sapiens miR-328-3p
hsa-miR-627-5p	1.63299	1.22474	0.75	-0.415037	NEUTRAL	MIMAT0003296 Homo sapiens miR-627-5p
hsa-miR-199b-5p	0.816497	1.22474	1.5	0.584963	NEUTRAL	MIMAT0000263 Homo sapiens miR-199b-5p
hsa-miR-95-3p	2.44949	1.22474	0.5	-1	NEUTRAL	MIMAT0000094 Homo sapiens miR-95-3p
hsa-miR-125b-5p	1.63299	1.22474	0.75	-0.415037	NEUTRAL	MIMAT0000423 Homo sapiens miR-125b-5p
hsa-miR-1-3p	2.44949	1.22474	0.5	-1	NEUTRAL	MIMAT0000416 Homo sapiens miR-1-3p
hsa-miR-2682-5p	2.44949	1.22474	0.5	-1	NEUTRAL	MIMAT0013517 Homo sapiens miR-2682-5p
hsa-miR-28-3p	7.34847	6.12372	0.833333	-0.263034	NEUTRAL	MIMAT0004502 Homo sapiens miR-28-3p
hsa-miR-26b-5p	9.79796	11.0227	1.125	0.169925	NEUTRAL	MIMAT0000083 Homo sapiens miR-26b-5p
hsa-miR-142-3p	8.16497	9.79796	1.2	0.263034	NEUTRAL	MIMAT0000434 Homo sapiens miR-142-3p
hsa-miR-330-3p	0.816497	1.22474	1.5	0.584963	NEUTRAL	MIMAT0000751 Homo sapiens miR-330-3p
hsa-miR-320a-3p	9.79796	4.89898	0.5	-1	NEUTRAL	MIMAT0000510 Homo sapiens miR-320a-3p
hsa-miR-29b-1-5p	1.63299	1.22474	0.75	-0.415037	NEUTRAL	MIMAT0004514 Homo sapiens miR-29b-1-5p
hsa-miR-4284	1.63299	2.44949	1.5	0.584963	NEUTRAL	MIMAT0016915 Homo sapiens miR-4284
hsa-miR-548a-5p	0.816497	1.22474	1.5	0.584963	NEUTRAL	MIMAT0004803 Homo sapiens miR-548a-5p
hsa-miR-146a-3p	1.63299	2.44949	1.5	0.584963	NEUTRAL	MIMAT0004608 Homo sapiens miR-146a-3p
hsa-miR-124-3p	2.44949	2.44949	1	0	NEUTRAL	MIMAT0000422 Homo sapiens miR-124-3p
hsa-miR-215-5p	1.63299	1.22474	0.75	-0.415037	NEUTRAL	MIMAT0000272 Homo sapiens miR-215-5p
hsa-miR-126-3p	4.89898	6.12372	1.25	0.321928	NEUTRAL	MIMAT0000445 Homo sapiens miR-126-3p
hsa-miR-223-3p	5.71548	8.57321	1.5	0.584963	NEUTRAL	MIMAT0000280 Homo sapiens miR-223-3p
hsa-miR-15a-5p	8.98146	9.79796	1.09091	0.125531	NEUTRAL	MIMAT0000068 Homo sapiens miR-15a-5p
hsa-miR-335-5p	3.26599	3.67423	1.125	0.169925	NEUTRAL	MIMAT0000765 Homo sapiens miR-335-5p
hsa-miR-181b-5p	4.08248	4.89898	1.2	0.263034	NEUTRAL	MIMAT0000257 Homo sapiens miR-181b-5p
hsa-miR-664a-3p	2.44949	2.44949	1	0	NEUTRAL	MIMAT0005949 Homo sapiens miR-664a-3p
hsa-miR-107	3.26599	2.44949	0.75	-0.415037	NEUTRAL	MIMAT0000104 Homo sapiens miR-107
hsa-miR-7706	1.63299	1.22474	0.75	-0.415037	NEUTRAL	MIMAT0030021 Homo sapiens miR-7706
hsa-miR-612	4.89898	2.44949	0.5	-1	NEUTRAL	MIMAT0003280 Homo sapiens miR-612
hsa-miR-10396b-5p	0.816497	1.22474	1.5	0.584963	NEUTRAL	MIMAT0041635 Homo sapiens miR-10396b-5p
hsa-miR-10527-5p	0.816497	1.22474	1.5	0.584963	NEUTRAL	MIMAT0041997 Homo sapiens miR-10527-5p
hsa-miR-548k	2.44949	2.44949	1	0	NEUTRAL	MIMAT0005882 Homo sapiens miR-548k
hsa-miR-342-3p	3.26599	3.67423	1.125	0.169925	NEUTRAL	MIMAT0000753 Homo sapiens miR-342-3p
hsa-miR-92b-5p	0.816497	1.22474	1.5	0.584963	NEUTRAL	MIMAT0004792 Homo sapiens miR-92b-5p
hsa-miR-1307-3p	3.26599	2.44949	0.75	-0.415037	NEUTRAL	MIMAT0005951 Homo sapiens miR-1307-3p
hsa-miR-181a-5p	6.53197	6.12372	0.9375	-0.0931094	NEUTRAL	MIMAT0000256 Homo sapiens miR-181a-5p
hsa-miR-3960	1.63299	2.44949	1.5	0.584963	NEUTRAL	MIMAT0019337 Homo sapiens miR-3960
hsa-miR-21-3p	2.44949	3.67423	1.5	0.584963	NEUTRAL	MIMAT0004494 Homo sapiens miR-21-3p
hsa-miR-331-5p	2.44949	1.22474	0.5	-1	NEUTRAL	MIMAT0004700 Homo sapiens miR-331-5p
hsa-miR-320b	1.63299	1.22474	0.75	-0.415037	NEUTRAL	MIMAT0005792 Homo sapiens miR-320b
hsa-miR-652-3p	7.34847	6.12372	0.833333	-0.263034	NEUTRAL	MIMAT0003322 Homo sapiens miR-652-3p
hsa-miR-548e-3p	0.816497	1.22474	1.5	0.584963	NEUTRAL	MIMAT0005874 Homo sapiens miR-548e-3p
hsa-miR-1303	3.26599	1.22474	0.375	-1.41504	DOWN	MIMAT0005891 Homo sapiens miR-1303
hsa-miR-6501-3p	4.08248	1.22474	0.3	-1.73697	DOWN	MIMAT0025459 Homo sapiens miR-6501-3p
hsa-miR-3196	9.79796	1.22474	0.125	-3	DOWN	MIMAT0015080 Homo sapiens miR-3196
hsa-miR-548at-5p	3.26599	1.22474	0.375	-1.41504	DOWN	MIMAT0022277 Homo sapiens miR-548at-5p
hsa-miR-92a-1-5p	3.26599	1.22474	0.375	-1.41504	DOWN	MIMAT0004507 Homo sapiens miR-92a-1-5p
hsa-miR-193a-5p	4.08248	1.22474	0.3	-1.73697	DOWN	MIMAT0004614 Homo sapiens miR-193a-5p
hsa-miR-148b-5p	4.89898	1.22474	0.25	-2	DOWN	MIMAT0004699 Homo sapiens miR-148b-5p
hsa-miR-548t-3p	3.26599	1.22474	0.375	-1.41504	DOWN	MIMAT0022730 Homo sapiens miR-548t-3p
hsa-miR-3609	3.26599	1.22474	0.375	-1.41504	DOWN	MIMAT0017986 Homo sapiens miR-3609
hsa-let-7i-3p	4.08248	1.22474	0.3	-1.73697	DOWN	MIMAT0004585 Homo sapiens let-7i-3p
hsa-miR-212-3p	4.89898	1.22474	0.25	-2	DOWN	MIMAT0000269 Homo sapiens miR-212-3p
hsa-miR-1249-3p	4.89898	1.22474	0.25	-2	DOWN	MIMAT0005901 Homo sapiens miR-1249-3p
hsa-miR-625-3p	5.71548	1.22474	0.214286	-2.22239	DOWN	MIMAT0004808 Homo sapiens miR-625-3p
hsa-let-7b-3p	4.08248	1.22474	0.3	-1.73697	DOWN	MIMAT0004482 Homo sapiens let-7b-3p
hsa-miR-1269b	4.89898	1.22474	0.25	-2	DOWN	MIMAT0019059 Homo sapiens miR-1269b
hsa-miR-342-5p	4.08248	1.22474	0.3	-1.73697	DOWN	MIMAT0004694 Homo sapiens miR-342-5p
hsa-miR-218-5p	3.26599	1.22474	0.375	-1.41504	DOWN	MIMAT0000275 Homo sapiens miR-218-5p
hsa-miR-1301-3p	6.53197	2.44949	0.375	-1.41504	DOWN	MIMAT0005797 Homo sapiens miR-1301-3p
hsa-miR-145-5p	3.26599	1.22474	0.375	-1.41504	DOWN	MIMAT0000437 Homo sapiens miR-145-5p
hsa-miR-1246	77.5672	6.12372	0.0789474	-3.66297	DOWN	MIMAT0005898 Homo sapiens miR-1246
hsa-miR-374a-3p	3.26599	1.22474	0.375	-1.41504	DOWN	MIMAT0004688 Homo sapiens miR-374a-3p
hsa-miR-941	8.98146	2.44949	0.272727	-1.87447	DOWN	MIMAT0004984 Homo sapiens miR-941
hsa-miR-4466	3.26599	1.22474	0.375	-1.41504	DOWN	MIMAT0018993 Homo sapiens miR-4466
hsa-miR-181d-5p	5.71548	1.22474	0.214286	-2.22239	DOWN	MIMAT0002821 Homo sapiens miR-181d-5p
hsa-miR-3128	3.26599	1.22474	0.375	-1.41504	DOWN	MIMAT0014991 Homo sapiens miR-3128
hsa-miR-25-5p	4.89898	1.22474	0.25	-2	DOWN	MIMAT0004498 Homo sapiens miR-25-5p
hsa-miR-484	5.71548	2.44949	0.428571	-1.22239	DOWN	MIMAT0002174 Homo sapiens miR-484
hsa-miR-455-5p	3.26599	1.22474	0.375	-1.41504	DOWN	MIMAT0003150 Homo sapiens miR-455-5p
hsa-miR-4742-5p	8.16497	1.22474	0.15	-2.73697	DOWN	MIMAT0019872 Homo sapiens miR-4742-5p
hsa-miR-361-3p	6.53197	2.44949	0.375	-1.41504	DOWN	MIMAT0004682 Homo sapiens miR-361-3p
hsa-let-7d-3p	4.89898	1.22474	0.25	-2	DOWN	MIMAT0004484 Homo sapiens let-7d-3p
hsa-miR-330-5p	4.08248	1.22474	0.3	-1.73697	DOWN	MIMAT0004693 Homo sapiens miR-330-5p
hsa-miR-30c-1-3p	4.08248	1.22474	0.3	-1.73697	DOWN	MIMAT0004674 Homo sapiens miR-30c-1-3p
hsa-miR-7704	11.431	4.89898	0.428571	-1.22239	DOWN	MIMAT0030019 Homo sapiens miR-7704
hsa-miR-9901	11.431	4.89898	0.428571	-1.22239	DOWN	MIMAT0039321 Homo sapiens miR-9901
hsa-miR-181a-2-3p	4.08248	1.22474	0.3	-1.73697	DOWN	MIMAT0004558 Homo sapiens miR-181a-2-3p
hsa-miR-10396a-3p	6.53197	2.44949	0.375	-1.41504	DOWN	MIMAT0041624 Homo sapiens miR-10396a-3p
hsa-miR-3177-3p	3.26599	1.22474	0.375	-1.41504	DOWN	MIMAT0015054 Homo sapiens miR-3177-3p
hsa-miR-146b-3p	5.71548	1.22474	0.214286	-2.22239	DOWN	MIMAT0004766 Homo sapiens miR-146b-3p
hsa-miR-1260b	6.53197	1.22474	0.1875	-2.41504	DOWN	MIMAT0015041 Homo sapiens miR-1260b
hsa-miR-2355-3p	3.26599	1.22474	0.375	-1.41504	DOWN	MIMAT0017950 Homo sapiens miR-2355-3p
hsa-miR-501-3p	6.53197	1.22474	0.1875	-2.41504	DOWN	MIMAT0004774 Homo sapiens miR-501-3p
hsa-miR-125a-5p	12.2474	2.44949	0.2	-2.32193	DOWN	MIMAT0000443 Homo sapiens miR-125a-5p
hsa-miR-365b-3p	3.26599	1.22474	0.375	-1.41504	DOWN	MIMAT0022834 Homo sapiens miR-365b-3p
hsa-miR-574-3p	3.26599	1.22474	0.375	-1.41504	DOWN	MIMAT0003239 Homo sapiens miR-574-3p
hsa-miR-4454	3.26599	1.22474	0.375	-1.41504	DOWN	MIMAT0018976 Homo sapiens miR-4454
hsa-miR-16-2-3p	5.71548	1.22474	0.214286	-2.22239	DOWN	MIMAT0004518 Homo sapiens miR-16-2-3p

## Sheet: Fold Change THP1-PKDL
miRNA	THP1 Expression (Normalized)	PKDL Expression (Normalized)	FoldChange	log2FoldChange	Regulation	Accession
hsa-let-7f-5p	55	213	3.87273	1.95335	UP	MIMAT0000067 Homo sapiens let-7f-5p
hsa-miR-186-5p	4	10	2.5	1.32193	UP	MIMAT0000456 Homo sapiens miR-186-5p
hsa-miR-195-5p	1	3	3	1.58496	UP	MIMAT0000461 Homo sapiens miR-195-5p
hsa-miR-19a-3p	2	5	2.5	1.32193	UP	MIMAT0000073 Homo sapiens miR-19a-3p
hsa-miR-181a-5p	2	5	2.5	1.32193	UP	MIMAT0000256 Homo sapiens miR-181a-5p
hsa-miR-93-5p	7	40	5.71429	2.51457	UP	MIMAT0000093 Homo sapiens miR-93-5p
hsa-miR-3141	1	3	3	1.58496	UP	MIMAT0015010 Homo sapiens miR-3141
hsa-miR-425-5p	13	53	4.07692	2.02748	UP	MIMAT0003393 Homo sapiens miR-425-5p
hsa-miR-26b-5p	4	9	2.25	1.16993	UP	MIMAT0000083 Homo sapiens miR-26b-5p
hsa-miR-29a-3p	6	13	2.16667	1.11548	UP	MIMAT0000086 Homo sapiens miR-29a-3p
hsa-miR-18a-5p	3	7	2.33333	1.22239	UP	MIMAT0000072 Homo sapiens miR-18a-5p
hsa-miR-146a-5p	57	169	2.96491	1.56799	UP	MIMAT0000449 Homo sapiens miR-146a-5p
hsa-miR-619-5p	4	13	3.25	1.70044	UP	MIMAT0026622 Homo sapiens miR-619-5p
hsa-miR-27a-3p	10	29	2.9	1.53605	UP	MIMAT0000084 Homo sapiens miR-27a-3p
hsa-miR-7-5p	7	19	2.71429	1.44057	UP	MIMAT0000252 Homo sapiens miR-7-5p
hsa-miR-143-3p	2	5	2.5	1.32193	UP	MIMAT0000435 Homo sapiens miR-143-3p
hsa-miR-106b-5p	5	12	2.4	1.26303	UP	MIMAT0000680 Homo sapiens miR-106b-5p
hsa-miR-19b-3p	2	6	3	1.58496	UP	MIMAT0000074 Homo sapiens miR-19b-3p
hsa-miR-335-5p	1	3	3	1.58496	UP	MIMAT0000765 Homo sapiens miR-335-5p
hsa-miR-221-3p	10	22	2.2	1.1375	UP	MIMAT0000278 Homo sapiens miR-221-3p
hsa-miR-26a-5p	9	19	2.11111	1.078	UP	MIMAT0000082 Homo sapiens miR-26a-5p
hsa-miR-21-5p	96	444	4.625	2.20945	UP	MIMAT0000076 Homo sapiens miR-21-5p
hsa-miR-15a-5p	2	8	4	2	UP	MIMAT0000068 Homo sapiens miR-15a-5p
hsa-miR-103b	7	23	3.28571	1.71621	UP	MIMAT0007402 Homo sapiens miR-103b
hsa-miR-454-3p	2	5	2.5	1.32193	UP	MIMAT0003885 Homo sapiens miR-454-3p
hsa-miR-9-3p	3	14	4.66667	2.22239	UP	MIMAT0000442 Homo sapiens miR-9-3p
hsa-miR-101-3p	3	11	3.66667	1.87447	UP	MIMAT0000099 Homo sapiens miR-101-3p
hsa-let-7c-5p	1	6	6	2.58496	UP	MIMAT0000064 Homo sapiens let-7c-5p
hsa-miR-542-3p	1	3	3	1.58496	UP	MIMAT0003389 Homo sapiens miR-542-3p
hsa-miR-10400-5p	1	3	3	1.58496	UP	MIMAT0041631 Homo sapiens miR-10400-5p
hsa-miR-155-5p	14	41	2.92857	1.5502	UP	MIMAT0000646 Homo sapiens miR-155-5p
hsa-miR-30e-5p	90	282	3.13333	1.6477	UP	MIMAT0000692 Homo sapiens miR-30e-5p
hsa-miR-374c-3p	2	6	3	1.58496	UP	MIMAT0022735 Homo sapiens miR-374c-3p
hsa-miR-17-5p	2	5	2.5	1.32193	UP	MIMAT0000070 Homo sapiens miR-17-5p
hsa-miR-16-5p	12	76	6.33333	2.66297	UP	MIMAT0000069 Homo sapiens miR-16-5p
hsa-miR-3184-5p	4	10	2.5	1.32193	UP	MIMAT0015064 Homo sapiens miR-3184-5p
hsa-miR-30a-5p	9	34	3.77778	1.91754	UP	MIMAT0000087 Homo sapiens miR-30a-5p
hsa-miR-9-5p	4	14	3.5	1.80735	UP	MIMAT0000441 Homo sapiens miR-9-5p
hsa-miR-374a-5p	3	13	4.33333	2.11548	UP	MIMAT0000727 Homo sapiens miR-374a-5p
hsa-miR-625-3p	2	1	0.5	-1	NEUTRAL	MIMAT0004808 Homo sapiens miR-625-3p
hsa-miR-20a-3p	1	1	1	0	NEUTRAL	MIMAT0004493 Homo sapiens miR-20a-3p
hsa-miR-7705	1	2	2	1	NEUTRAL	MIMAT0030020 Homo sapiens miR-7705
hsa-miR-628-3p	1	2	2	1	NEUTRAL	MIMAT0003297 Homo sapiens miR-628-3p
hsa-miR-146a-3p	1	2	2	1	NEUTRAL	MIMAT0004608 Homo sapiens miR-146a-3p
hsa-miR-1304-5p	1	1	1	0	NEUTRAL	MIMAT0005892 Homo sapiens miR-1304-5p
hsa-miR-182-5p	5	5	1	0	NEUTRAL	MIMAT0000259 Homo sapiens miR-182-5p
hsa-miR-23a-5p	2	1	0.5	-1	NEUTRAL	MIMAT0004496 Homo sapiens miR-23a-5p
hsa-miR-148a-5p	1	1	1	0	NEUTRAL	MIMAT0004549 Homo sapiens miR-148a-5p
hsa-miR-17-3p	1	1	1	0	NEUTRAL	MIMAT0000071 Homo sapiens miR-17-3p
hsa-miR-181a-2-3p	1	1	1	0	NEUTRAL	MIMAT0004558 Homo sapiens miR-181a-2-3p
hsa-miR-192-5p	1	1	1	0	NEUTRAL	MIMAT0000222 Homo sapiens miR-192-5p
hsa-miR-125b-5p	1	1	1	0	NEUTRAL	MIMAT0000423 Homo sapiens miR-125b-5p
hsa-miR-190b-5p	1	2	2	1	NEUTRAL	MIMAT0004929 Homo sapiens miR-190b-5p
hsa-miR-140-5p	3	3	1	0	NEUTRAL	MIMAT0000431 Homo sapiens miR-140-5p
hsa-miR-106a-5p	1	1	1	0	NEUTRAL	MIMAT0000103 Homo sapiens miR-106a-5p
hsa-miR-222-5p	1	1	1	0	NEUTRAL	MIMAT0004569 Homo sapiens miR-222-5p
hsa-miR-30c-5p	18	36	2	1	NEUTRAL	MIMAT0000244 Homo sapiens miR-30c-5p
hsa-miR-1307-3p	2	2	1	0	NEUTRAL	MIMAT0005951 Homo sapiens miR-1307-3p
hsa-let-7b-3p	1	1	1	0	NEUTRAL	MIMAT0004482 Homo sapiens let-7b-3p
hsa-miR-342-3p	5	3	0.6	-0.736966	NEUTRAL	MIMAT0000753 Homo sapiens miR-342-3p
hsa-miR-223-5p	1	2	2	1	NEUTRAL	MIMAT0004570 Homo sapiens miR-223-5p
hsa-miR-616-5p	2	1	0.5	-1	NEUTRAL	MIMAT0003284 Homo sapiens miR-616-5p
hsa-miR-124-5p	1	1	1	0	NEUTRAL	MIMAT0004591 Homo sapiens miR-124-5p
hsa-let-7i-3p	2	1	0.5	-1	NEUTRAL	MIMAT0004585 Homo sapiens let-7i-3p
hsa-miR-10b-5p	1	1	1	0	NEUTRAL	MIMAT0000254 Homo sapiens miR-10b-5p
hsa-miR-3128	1	1	1	0	NEUTRAL	MIMAT0014991 Homo sapiens miR-3128
hsa-miR-501-5p	1	1	1	0	NEUTRAL	MIMAT0002872 Homo sapiens miR-501-5p
hsa-miR-423-5p	4	4	1	0	NEUTRAL	MIMAT0004748 Homo sapiens miR-423-5p
hsa-miR-1273h-3p	1	1	1	0	NEUTRAL	MIMAT0030416 Homo sapiens miR-1273h-3p
hsa-miR-215-5p	1	1	1	0	NEUTRAL	MIMAT0000272 Homo sapiens miR-215-5p
hsa-miR-146b-5p	16	13	0.8125	-0.29956	NEUTRAL	MIMAT0002809 Homo sapiens miR-146b-5p
hsa-miR-183-5p	4	3	0.75	-0.415037	NEUTRAL	MIMAT0000261 Homo sapiens miR-183-5p
hsa-miR-671-3p	1	1	1	0	NEUTRAL	MIMAT0004819 Homo sapiens miR-671-3p
hsa-let-7i-5p	55	61	1.10909	0.149378	NEUTRAL	MIMAT0000415 Homo sapiens let-7i-5p
hsa-miR-1248	1	1	1	0	NEUTRAL	MIMAT0005900 Homo sapiens miR-1248
hsa-miR-6501-3p	1	1	1	0	NEUTRAL	MIMAT0025459 Homo sapiens miR-6501-3p
hsa-miR-148a-3p	4	7	1.75	0.807355	NEUTRAL	MIMAT0000243 Homo sapiens miR-148a-3p
hsa-miR-424-5p	1	2	2	1	NEUTRAL	MIMAT0001341 Homo sapiens miR-424-5p
hsa-miR-10399-3p	1	1	1	0	NEUTRAL	MIMAT0041630 Homo sapiens miR-10399-3p
hsa-miR-10401-5p	2	1	0.5	-1	NEUTRAL	MIMAT0041633 Homo sapiens miR-10401-5p
hsa-miR-3960	2	2	1	0	NEUTRAL	MIMAT0019337 Homo sapiens miR-3960
hsa-miR-1269b	1	1	1	0	NEUTRAL	MIMAT0019059 Homo sapiens miR-1269b
hsa-miR-197-3p	2	2	1	0	NEUTRAL	MIMAT0000227 Homo sapiens miR-197-3p
hsa-miR-362-5p	1	1	1	0	NEUTRAL	MIMAT0000705 Homo sapiens miR-362-5p
hsa-miR-3196	2	1	0.5	-1	NEUTRAL	MIMAT0015080 Homo sapiens miR-3196
hsa-miR-25-3p	4	5	1.25	0.321928	NEUTRAL	MIMAT0000081 Homo sapiens miR-25-3p
hsa-miR-191-3p	2	1	0.5	-1	NEUTRAL	MIMAT0001618 Homo sapiens miR-191-3p
hsa-miR-574-3p	2	1	0.5	-1	NEUTRAL	MIMAT0003239 Homo sapiens miR-574-3p
hsa-miR-429	1	1	1	0	NEUTRAL	MIMAT0001536 Homo sapiens miR-429
hsa-miR-6892-5p	1	1	1	0	NEUTRAL	MIMAT0027684 Homo sapiens miR-6892-5p
hsa-miR-4326	1	1	1	0	NEUTRAL	MIMAT0016888 Homo sapiens miR-4326
hsa-miR-3909	1	1	1	0	NEUTRAL	MIMAT0018183 Homo sapiens miR-3909
hsa-miR-22-3p	12	6	0.5	-1	NEUTRAL	MIMAT0000077 Homo sapiens miR-22-3p
hsa-miR-145-5p	1	1	1	0	NEUTRAL	MIMAT0000437 Homo sapiens miR-145-5p
hsa-miR-92b-5p	1	1	1	0	NEUTRAL	MIMAT0004792 Homo sapiens miR-92b-5p
hsa-miR-1972	1	1	1	0	NEUTRAL	MIMAT0009447 Homo sapiens miR-1972
hsa-miR-324-3p	1	1	1	0	NEUTRAL	MIMAT0000762 Homo sapiens miR-324-3p
hsa-miR-210-3p	2	2	1	0	NEUTRAL	MIMAT0000267 Homo sapiens miR-210-3p
hsa-miR-20a-5p	4	7	1.75	0.807355	NEUTRAL	MIMAT0000075 Homo sapiens miR-20a-5p
hsa-miR-10527-5p	1	1	1	0	NEUTRAL	MIMAT0041997 Homo sapiens miR-10527-5p
hsa-miR-193a-5p	2	1	0.5	-1	NEUTRAL	MIMAT0004614 Homo sapiens miR-193a-5p
hsa-miR-331-5p	1	1	1	0	NEUTRAL	MIMAT0004700 Homo sapiens miR-331-5p
hsa-miR-125b-2-3p	1	1	1	0	NEUTRAL	MIMAT0004603 Homo sapiens miR-125b-2-3p
hsa-miR-4662b	1	1	1	0	NEUTRAL	MIMAT0019736 Homo sapiens miR-4662b
hsa-miR-328-3p	1	1	1	0	NEUTRAL	MIMAT0000752 Homo sapiens miR-328-3p
hsa-miR-374b-3p	1	1	1	0	NEUTRAL	MIMAT0004956 Homo sapiens miR-374b-3p
hsa-miR-363-3p	1	1	1	0	NEUTRAL	MIMAT0000707 Homo sapiens miR-363-3p
hsa-miR-1908-5p	2	1	0.5	-1	NEUTRAL	MIMAT0007881 Homo sapiens miR-1908-5p
hsa-miR-3609	1	1	1	0	NEUTRAL	MIMAT0017986 Homo sapiens miR-3609
hsa-miR-590-3p	2	2	1	0	NEUTRAL	MIMAT0004801 Homo sapiens miR-590-3p
hsa-miR-10395-5p	1	1	1	0	NEUTRAL	MIMAT0041621 Homo sapiens miR-10395-5p
hsa-miR-126-3p	3	5	1.66667	0.736966	NEUTRAL	MIMAT0000445 Homo sapiens miR-126-3p
hsa-miR-200b-3p	1	1	1	0	NEUTRAL	MIMAT0000318 Homo sapiens miR-200b-3p
hsa-miR-199a-5p	1	1	1	0	NEUTRAL	MIMAT0000231 Homo sapiens miR-199a-5p
hsa-miR-378c	1	1	1	0	NEUTRAL	MIMAT0016847 Homo sapiens miR-378c
hsa-miR-140-3p	3	4	1.33333	0.415037	NEUTRAL	MIMAT0004597 Homo sapiens miR-140-3p
hsa-miR-665	2	1	0.5	-1	NEUTRAL	MIMAT0004952 Homo sapiens miR-665
hsa-miR-4466	1	1	1	0	NEUTRAL	MIMAT0018993 Homo sapiens miR-4466
hsa-miR-199a-3p	1	2	2	1	NEUTRAL	MIMAT0000232 Homo sapiens miR-199a-3p
hsa-miR-96-5p	2	3	1.5	0.584963	NEUTRAL	MIMAT0000095 Homo sapiens miR-96-5p
hsa-miR-212-3p	1	1	1	0	NEUTRAL	MIMAT0000269 Homo sapiens miR-212-3p
hsa-miR-218-5p	2	1	0.5	-1	NEUTRAL	MIMAT0000275 Homo sapiens miR-218-5p
hsa-miR-326	1	2	2	1	NEUTRAL	MIMAT0000756 Homo sapiens miR-326
hsa-miR-223-3p	4	7	1.75	0.807355	NEUTRAL	MIMAT0000280 Homo sapiens miR-223-3p
hsa-miR-301a-3p	1	2	2	1	NEUTRAL	MIMAT0000688 Homo sapiens miR-301a-3p
hsa-miR-4485-3p	2	1	0.5	-1	NEUTRAL	MIMAT0019019 Homo sapiens miR-4485-3p
hsa-let-7e-3p	1	1	1	0	NEUTRAL	MIMAT0004485 Homo sapiens let-7e-3p
hsa-miR-4662a-5p	1	1	1	0	NEUTRAL	MIMAT0019731 Homo sapiens miR-4662a-5p
hsa-miR-1976	1	1	1	0	NEUTRAL	MIMAT0009451 Homo sapiens miR-1976
hsa-miR-3074-5p	2	2	1	0	NEUTRAL	MIMAT0019208 Homo sapiens miR-3074-5p
hsa-miR-30c-2-3p	1	1	1	0	NEUTRAL	MIMAT0004550 Homo sapiens miR-30c-2-3p
hsa-miR-378a-5p	2	1	0.5	-1	NEUTRAL	MIMAT0000731 Homo sapiens miR-378a-5p
hsa-miR-185-5p	3	4	1.33333	0.415037	NEUTRAL	MIMAT0000455 Homo sapiens miR-185-5p
hsa-miR-548u	1	1	1	0	NEUTRAL	MIMAT0015013 Homo sapiens miR-548u
hsa-miR-4425	1	1	1	0	NEUTRAL	MIMAT0018940 Homo sapiens miR-4425
hsa-miR-15b-5p	15	14	0.933333	-0.0995357	NEUTRAL	MIMAT0000417 Homo sapiens miR-15b-5p
hsa-miR-5701	1	1	1	0	NEUTRAL	MIMAT0022494 Homo sapiens miR-5701
hsa-miR-130b-3p	1	2	2	1	NEUTRAL	MIMAT0000691 Homo sapiens miR-130b-3p
hsa-miR-1303	1	1	1	0	NEUTRAL	MIMAT0005891 Homo sapiens miR-1303
hsa-miR-1249-3p	2	1	0.5	-1	NEUTRAL	MIMAT0005901 Homo sapiens miR-1249-3p
hsa-miR-664a-3p	2	2	1	0	NEUTRAL	MIMAT0005949 Homo sapiens miR-664a-3p
hsa-miR-378d	1	1	1	0	NEUTRAL	MIMAT0018926 Homo sapiens miR-378d
hsa-miR-32-3p	1	1	1	0	NEUTRAL	MIMAT0004505 Homo sapiens miR-32-3p
hsa-miR-766-3p	1	1	1	0	NEUTRAL	MIMAT0003888 Homo sapiens miR-766-3p
hsa-miR-365b-3p	1	1	1	0	NEUTRAL	MIMAT0022834 Homo sapiens miR-365b-3p
hsa-miR-548t-3p	1	1	1	0	NEUTRAL	MIMAT0022730 Homo sapiens miR-548t-3p
hsa-miR-30e-3p	6	12	2	1	NEUTRAL	MIMAT0000693 Homo sapiens miR-30e-3p
hsa-miR-1299	1	1	1	0	NEUTRAL	MIMAT0005887 Homo sapiens miR-1299
hsa-miR-497-5p	1	1	1	0	NEUTRAL	MIMAT0002820 Homo sapiens miR-497-5p
hsa-miR-330-5p	2	1	0.5	-1	NEUTRAL	MIMAT0004693 Homo sapiens miR-330-5p
hsa-miR-10396a-3p	2	2	1	0	NEUTRAL	MIMAT0041624 Homo sapiens miR-10396a-3p
hsa-miR-500a-5p	2	2	1	0	NEUTRAL	MIMAT0004773 Homo sapiens miR-500a-5p
hsa-miR-641	1	1	1	0	NEUTRAL	MIMAT0003311 Homo sapiens miR-641
hsa-miR-23b-3p	4	4	1	0	NEUTRAL	MIMAT0000418 Homo sapiens miR-23b-3p
hsa-miR-152-3p	2	3	1.5	0.584963	NEUTRAL	MIMAT0000438 Homo sapiens miR-152-3p
hsa-miR-2355-3p	1	1	1	0	NEUTRAL	MIMAT0017950 Homo sapiens miR-2355-3p
hsa-miR-30c-1-3p	2	1	0.5	-1	NEUTRAL	MIMAT0004674 Homo sapiens miR-30c-1-3p
hsa-miR-191-5p	8	15	1.875	0.906891	NEUTRAL	MIMAT0000440 Homo sapiens miR-191-5p
hsa-miR-589-5p	1	1	1	0	NEUTRAL	MIMAT0004799 Homo sapiens miR-589-5p
hsa-miR-12136	33	24	0.727273	-0.459432	NEUTRAL	MIMAT0049032 Homo sapiens miR-12136
hsa-miR-29b-3p	2	1	0.5	-1	NEUTRAL	MIMAT0000100 Homo sapiens miR-29b-3p
hsa-miR-21-3p	2	3	1.5	0.584963	NEUTRAL	MIMAT0004494 Homo sapiens miR-21-3p
hsa-miR-200c-3p	2	1	0.5	-1	NEUTRAL	MIMAT0000617 Homo sapiens miR-200c-3p
hsa-miR-744-5p	1	2	2	1	NEUTRAL	MIMAT0004945 Homo sapiens miR-744-5p
hsa-miR-5585-3p	2	1	0.5	-1	NEUTRAL	MIMAT0022286 Homo sapiens miR-5585-3p
hsa-miR-663a	1	2	2	1	NEUTRAL	MIMAT0003326 Homo sapiens miR-663a
hsa-miR-548d-5p	1	2	2	1	NEUTRAL	MIMAT0004812 Homo sapiens miR-548d-5p
hsa-miR-1843	1	1	1	0	NEUTRAL	MIMAT0039764 Homo sapiens miR-1843
hsa-miR-183-3p	1	1	1	0	NEUTRAL	MIMAT0004560 Homo sapiens miR-183-3p
hsa-miR-4677-3p	1	1	1	0	NEUTRAL	MIMAT0019761 Homo sapiens miR-4677-3p
hsa-miR-652-3p	7	5	0.714286	-0.485427	NEUTRAL	MIMAT0003322 Homo sapiens miR-652-3p
hsa-miR-23a-3p	28	37	1.32143	0.402098	NEUTRAL	MIMAT0000078 Homo sapiens miR-23a-3p
hsa-miR-10393-3p	1	1	1	0	NEUTRAL	MIMAT0041618 Homo sapiens miR-10393-3p
hsa-miR-1343-3p	1	1	1	0	NEUTRAL	MIMAT0019776 Homo sapiens miR-1343-3p
hsa-miR-3615	1	1	1	0	NEUTRAL	MIMAT0017994 Homo sapiens miR-3615
hsa-miR-339-3p	2	2	1	0	NEUTRAL	MIMAT0004702 Homo sapiens miR-339-3p
hsa-miR-550a-5p	1	1	1	0	NEUTRAL	MIMAT0004800 Homo sapiens miR-550a-5p
hsa-miR-320b	2	1	0.5	-1	NEUTRAL	MIMAT0005792 Homo sapiens miR-320b
hsa-miR-345-5p	1	1	1	0	NEUTRAL	MIMAT0000772 Homo sapiens miR-345-5p
hsa-miR-142-5p	3	4	1.33333	0.415037	NEUTRAL	MIMAT0000433 Homo sapiens miR-142-5p
hsa-let-7a-5p	93	104	1.11828	0.161281	NEUTRAL	MIMAT0000062 Homo sapiens let-7a-5p
hsa-miR-222-3p	14	23	1.64286	0.716207	NEUTRAL	MIMAT0000279 Homo sapiens miR-222-3p
hsa-miR-18a-3p	1	1	1	0	NEUTRAL	MIMAT0002891 Homo sapiens miR-18a-3p
hsa-miR-548e-3p	1	1	1	0	NEUTRAL	MIMAT0005874 Homo sapiens miR-548e-3p
hsa-miR-331-3p	2	2	1	0	NEUTRAL	MIMAT0000760 Homo sapiens miR-331-3p
hsa-miR-340-5p	2	4	2	1	NEUTRAL	MIMAT0004692 Homo sapiens miR-340-5p
hsa-miR-500a-3p	2	1	0.5	-1	NEUTRAL	MIMAT0002871 Homo sapiens miR-500a-3p
hsa-miR-769-5p	2	2	1	0	NEUTRAL	MIMAT0003886 Homo sapiens miR-769-5p
hsa-miR-378a-3p	7	8	1.14286	0.192645	NEUTRAL	MIMAT0000732 Homo sapiens miR-378a-3p
hsa-miR-100-5p	1	1	1	0	NEUTRAL	MIMAT0000098 Homo sapiens miR-100-5p
hsa-miR-193a-3p	1	1	1	0	NEUTRAL	MIMAT0000459 Homo sapiens miR-193a-3p
hsa-miR-1285-5p	1	2	2	1	NEUTRAL	MIMAT0022719 Homo sapiens miR-1285-5p
hsa-miR-532-5p	2	2	1	0	NEUTRAL	MIMAT0002888 Homo sapiens miR-532-5p
hsa-miR-2116-3p	1	1	1	0	NEUTRAL	MIMAT0011161 Homo sapiens miR-2116-3p
hsa-miR-425-3p	1	1	1	0	NEUTRAL	MIMAT0001343 Homo sapiens miR-425-3p
hsa-miR-92a-3p	12	11	0.916667	-0.125531	NEUTRAL	MIMAT0000092 Homo sapiens miR-92a-3p
hsa-miR-92b-3p	1	2	2	1	NEUTRAL	MIMAT0003218 Homo sapiens miR-92b-3p
hsa-miR-1306-5p	1	1	1	0	NEUTRAL	MIMAT0022726 Homo sapiens miR-1306-5p
hsa-miR-151a-3p	3	4	1.33333	0.415037	NEUTRAL	MIMAT0000757 Homo sapiens miR-151a-3p
hsa-let-7g-5p	39	78	2	1	NEUTRAL	MIMAT0000414 Homo sapiens let-7g-5p
hsa-miR-27b-3p	5	7	1.4	0.485427	NEUTRAL	MIMAT0000419 Homo sapiens miR-27b-3p
hsa-miR-320a-3p	5	4	0.8	-0.321928	NEUTRAL	MIMAT0000510 Homo sapiens miR-320a-3p
hsa-miR-124-3p	4	2	0.5	-1	NEUTRAL	MIMAT0000422 Homo sapiens miR-124-3p
hsa-miR-221-5p	2	2	1	0	NEUTRAL	MIMAT0004568 Homo sapiens miR-221-5p
hsa-miR-421	1	2	2	1	NEUTRAL	MIMAT0003339 Homo sapiens miR-421
hsa-miR-10a-5p	1	1	1	0	NEUTRAL	MIMAT0000253 Homo sapiens miR-10a-5p
hsa-miR-371a-3p	1	1	1	0	NEUTRAL	MIMAT0000723 Homo sapiens miR-371a-3p
hsa-miR-450a-5p	4	2	0.5	-1	NEUTRAL	MIMAT0001545 Homo sapiens miR-450a-5p
hsa-miR-502-5p	1	1	1	0	NEUTRAL	MIMAT0002873 Homo sapiens miR-502-5p
hsa-miR-196b-5p	3	4	1.33333	0.415037	NEUTRAL	MIMAT0001080 Homo sapiens miR-196b-5p
hsa-miR-132-5p	2	2	1	0	NEUTRAL	MIMAT0004594 Homo sapiens miR-132-5p
hsa-miR-335-3p	1	2	2	1	NEUTRAL	MIMAT0004703 Homo sapiens miR-335-3p
hsa-miR-10393-5p	1	1	1	0	NEUTRAL	MIMAT0041617 Homo sapiens miR-10393-5p
hsa-miR-877-5p	1	1	1	0	NEUTRAL	MIMAT0004949 Homo sapiens miR-877-5p
hsa-miR-126-5p	1	2	2	1	NEUTRAL	MIMAT0000444 Homo sapiens miR-126-5p
hsa-miR-330-3p	1	1	1	0	NEUTRAL	MIMAT0000751 Homo sapiens miR-330-3p
hsa-miR-548j-5p	1	1	1	0	NEUTRAL	MIMAT0005875 Homo sapiens miR-548j-5p
hsa-miR-629-5p	3	2	0.666667	-0.584963	NEUTRAL	MIMAT0004810 Homo sapiens miR-629-5p
hsa-miR-99a-5p	1	1	1	0	NEUTRAL	MIMAT0000097 Homo sapiens miR-99a-5p
hsa-miR-1180-3p	1	1	1	0	NEUTRAL	MIMAT0005825 Homo sapiens miR-1180-3p
hsa-miR-16-2-3p	1	1	1	0	NEUTRAL	MIMAT0004518 Homo sapiens miR-16-2-3p
hsa-miR-181b-5p	3	4	1.33333	0.415037	NEUTRAL	MIMAT0000257 Homo sapiens miR-181b-5p
hsa-miR-4521	1	1	1	0	NEUTRAL	MIMAT0019058 Homo sapiens miR-4521
hsa-miR-7976	1	1	1	0	NEUTRAL	MIMAT0031179 Homo sapiens miR-7976
hsa-miR-148b-3p	6	5	0.833333	-0.263034	NEUTRAL	MIMAT0000759 Homo sapiens miR-148b-3p
hsa-miR-10394-5p	1	1	1	0	NEUTRAL	MIMAT0041619 Homo sapiens miR-10394-5p
hsa-miR-4742-5p	1	1	1	0	NEUTRAL	MIMAT0019872 Homo sapiens miR-4742-5p
hsa-miR-3613-5p	3	3	1	0	NEUTRAL	MIMAT0017990 Homo sapiens miR-3613-5p
hsa-miR-361-5p	2	2	1	0	NEUTRAL	MIMAT0000703 Homo sapiens miR-361-5p
hsa-miR-194-5p	1	2	2	1	NEUTRAL	MIMAT0000460 Homo sapiens miR-194-5p
hsa-miR-30b-5p	2	1	0.5	-1	NEUTRAL	MIMAT0000420 Homo sapiens miR-30b-5p
hsa-miR-663b	2	4	2	1	NEUTRAL	MIMAT0005867 Homo sapiens miR-663b
hsa-miR-7706	1	1	1	0	NEUTRAL	MIMAT0030021 Homo sapiens miR-7706
hsa-miR-93-3p	1	1	1	0	NEUTRAL	MIMAT0004509 Homo sapiens miR-93-3p
hsa-miR-98-5p	8	14	1.75	0.807355	NEUTRAL	MIMAT0000096 Homo sapiens miR-98-5p
hsa-miR-1246	8	5	0.625	-0.678072	NEUTRAL	MIMAT0005898 Homo sapiens miR-1246
hsa-miR-181d-5p	2	1	0.5	-1	NEUTRAL	MIMAT0002821 Homo sapiens miR-181d-5p
hsa-miR-4454	2	1	0.5	-1	NEUTRAL	MIMAT0018976 Homo sapiens miR-4454
hsa-miR-34c-3p	1	1	1	0	NEUTRAL	MIMAT0004677 Homo sapiens miR-34c-3p
hsa-miR-618	2	1	0.5	-1	NEUTRAL	MIMAT0003287 Homo sapiens miR-618
hsa-let-7d-5p	13	8	0.615385	-0.70044	NEUTRAL	MIMAT0000065 Homo sapiens let-7d-5p
hsa-miR-142-3p	4	8	2	1	NEUTRAL	MIMAT0000434 Homo sapiens miR-142-3p
hsa-miR-10401-3p	2	1	0.5	-1	NEUTRAL	MIMAT0041634 Homo sapiens miR-10401-3p
hsa-miR-4423-5p	1	1	1	0	NEUTRAL	MIMAT0019232 Homo sapiens miR-4423-5p
hsa-miR-4284	4	2	0.5	-1	NEUTRAL	MIMAT0016915 Homo sapiens miR-4284
hsa-miR-340-3p	1	2	2	1	NEUTRAL	MIMAT0000750 Homo sapiens miR-340-3p
hsa-miR-30d-5p	13	19	1.46154	0.547488	NEUTRAL	MIMAT0000245 Homo sapiens miR-30d-5p
hsa-miR-27a-5p	3	2	0.666667	-0.584963	NEUTRAL	MIMAT0004501 Homo sapiens miR-27a-5p
hsa-miR-128-3p	3	4	1.33333	0.415037	NEUTRAL	MIMAT0000424 Homo sapiens miR-128-3p
hsa-miR-1307-5p	1	1	1	0	NEUTRAL	MIMAT0022727 Homo sapiens miR-1307-5p
hsa-miR-548k	1	2	2	1	NEUTRAL	MIMAT0005882 Homo sapiens miR-548k
hsa-miR-148b-5p	1	1	1	0	NEUTRAL	MIMAT0004699 Homo sapiens miR-148b-5p
hsa-miR-324-5p	1	2	2	1	NEUTRAL	MIMAT0000761 Homo sapiens miR-324-5p
hsa-miR-32-5p	1	1	1	0	NEUTRAL	MIMAT0000090 Homo sapiens miR-32-5p
hsa-miR-6500-3p	1	1	1	0	NEUTRAL	MIMAT0025455 Homo sapiens miR-6500-3p
hsa-miR-29b-1-5p	1	1	1	0	NEUTRAL	MIMAT0004514 Homo sapiens miR-29b-1-5p
hsa-miR-612	1	2	2	1	NEUTRAL	MIMAT0003280 Homo sapiens miR-612
hsa-miR-106b-3p	2	2	1	0	NEUTRAL	MIMAT0004672 Homo sapiens miR-106b-3p
hsa-miR-1260b	2	1	0.5	-1	NEUTRAL	MIMAT0015041 Homo sapiens miR-1260b
hsa-miR-107	2	2	1	0	NEUTRAL	MIMAT0000104 Homo sapiens miR-107
hsa-miR-24-3p	45	47	1.04444	0.0627358	NEUTRAL	MIMAT0000080 Homo sapiens miR-24-3p
hsa-miR-598-3p	2	1	0.5	-1	NEUTRAL	MIMAT0003266 Homo sapiens miR-598-3p
hsa-miR-10396b-3p	2	2	1	0	NEUTRAL	MIMAT0041636 Homo sapiens miR-10396b-3p
hsa-miR-502-3p	1	2	2	1	NEUTRAL	MIMAT0004775 Homo sapiens miR-502-3p
hsa-miR-10396b-5p	2	1	0.5	-1	NEUTRAL	MIMAT0041635 Homo sapiens miR-10396b-5p
hsa-miR-28-5p	3	3	1	0	NEUTRAL	MIMAT0000085 Homo sapiens miR-28-5p
hsa-miR-584-5p	1	1	1	0	NEUTRAL	MIMAT0003249 Homo sapiens miR-584-5p
hsa-miR-941	2	2	1	0	NEUTRAL	MIMAT0004984 Homo sapiens miR-941
hsa-miR-95-3p	1	1	1	0	NEUTRAL	MIMAT0000094 Homo sapiens miR-95-3p
hsa-miR-501-3p	2	1	0.5	-1	NEUTRAL	MIMAT0004774 Homo sapiens miR-501-3p
hsa-miR-342-5p	1	1	1	0	NEUTRAL	MIMAT0004694 Homo sapiens miR-342-5p
hsa-miR-10395-3p	1	1	1	0	NEUTRAL	MIMAT0041622 Homo sapiens miR-10395-3p
hsa-miR-146b-3p	2	1	0.5	-1	NEUTRAL	MIMAT0004766 Homo sapiens miR-146b-3p
hsa-miR-22-5p	1	1	1	0	NEUTRAL	MIMAT0004495 Homo sapiens miR-22-5p
hsa-let-7b-5p	25	19	0.76	-0.395929	NEUTRAL	MIMAT0000063 Homo sapiens let-7b-5p
hsa-miR-4661-5p	1	1	1	0	NEUTRAL	MIMAT0019729 Homo sapiens miR-4661-5p
hsa-miR-129-1-3p	1	1	1	0	NEUTRAL	MIMAT0004548 Homo sapiens miR-129-1-3p
hsa-miR-1273h-5p	2	2	1	0	NEUTRAL	MIMAT0030415 Homo sapiens miR-1273h-5p
hsa-miR-4488	12	20	1.66667	0.736966	NEUTRAL	MIMAT0019022 Homo sapiens miR-4488
hsa-miR-3149	1	1	1	0	NEUTRAL	MIMAT0015022 Homo sapiens miR-3149
hsa-miR-486-5p	2	1	0.5	-1	NEUTRAL	MIMAT0002177 Homo sapiens miR-486-5p
hsa-miR-5001-3p	1	1	1	0	NEUTRAL	MIMAT0021022 Homo sapiens miR-5001-3p
hsa-miR-1301-3p	2	2	1	0	NEUTRAL	MIMAT0005797 Homo sapiens miR-1301-3p
hsa-miR-455-3p	3	2	0.666667	-0.584963	NEUTRAL	MIMAT0004784 Homo sapiens miR-455-3p
hsa-miR-505-5p	1	1	1	0	NEUTRAL	MIMAT0004776 Homo sapiens miR-505-5p
hsa-miR-320d	1	1	1	0	NEUTRAL	MIMAT0006764 Homo sapiens miR-320d
hsa-miR-450b-5p	2	2	1	0	NEUTRAL	MIMAT0004909 Homo sapiens miR-450b-5p
hsa-miR-130b-5p	2	2	1	0	NEUTRAL	MIMAT0004680 Homo sapiens miR-130b-5p
hsa-miR-199b-5p	2	1	0.5	-1	NEUTRAL	MIMAT0000263 Homo sapiens miR-199b-5p
hsa-miR-4709-3p	1	1	1	0	NEUTRAL	MIMAT0019812 Homo sapiens miR-4709-3p
hsa-miR-940	1	1	1	0	NEUTRAL	MIMAT0004983 Homo sapiens miR-940
hsa-miR-212-5p	1	1	1	0	NEUTRAL	MIMAT0022695 Homo sapiens miR-212-5p
hsa-miR-484	2	2	1	0	NEUTRAL	MIMAT0002174 Homo sapiens miR-484
hsa-miR-374a-3p	1	1	1	0	NEUTRAL	MIMAT0004688 Homo sapiens miR-374a-3p
hsa-miR-505-3p	2	1	0.5	-1	NEUTRAL	MIMAT0002876 Homo sapiens miR-505-3p
hsa-miR-361-3p	2	2	1	0	NEUTRAL	MIMAT0004682 Homo sapiens miR-361-3p
hsa-miR-3176	1	1	1	0	NEUTRAL	MIMAT0015053 Homo sapiens miR-3176
hsa-miR-185-3p	1	1	1	0	NEUTRAL	MIMAT0004611 Homo sapiens miR-185-3p
hsa-miR-556-5p	2	1	0.5	-1	NEUTRAL	MIMAT0003220 Homo sapiens miR-556-5p
hsa-let-7a-3p	1	2	2	1	NEUTRAL	MIMAT0004481 Homo sapiens let-7a-3p
hsa-miR-671-5p	1	2	2	1	NEUTRAL	MIMAT0003880 Homo sapiens miR-671-5p
hsa-miR-139-5p	1	1	1	0	NEUTRAL	MIMAT0000250 Homo sapiens miR-139-5p
hsa-miR-3648	3	4	1.33333	0.415037	NEUTRAL	MIMAT0018068 Homo sapiens miR-3648
hsa-miR-15b-3p	1	2	2	1	NEUTRAL	MIMAT0004586 Homo sapiens miR-15b-3p
hsa-miR-181c-5p	1	1	1	0	NEUTRAL	MIMAT0000258 Homo sapiens miR-181c-5p
hsa-let-7d-3p	2	1	0.5	-1	NEUTRAL	MIMAT0004484 Homo sapiens let-7d-3p
hsa-miR-451a	1	1	1	0	NEUTRAL	MIMAT0001631 Homo sapiens miR-451a
hsa-miR-28-3p	4	5	1.25	0.321928	NEUTRAL	MIMAT0004502 Homo sapiens miR-28-3p
hsa-miR-9901	8	4	0.5	-1	NEUTRAL	MIMAT0039321 Homo sapiens miR-9901
hsa-miR-339-5p	2	2	1	0	NEUTRAL	MIMAT0000764 Homo sapiens miR-339-5p
hsa-miR-219a-1-3p	1	1	1	0	NEUTRAL	MIMAT0004567 Homo sapiens miR-219a-1-3p
hsa-miR-424-3p	2	1	0.5	-1	NEUTRAL	MIMAT0004749 Homo sapiens miR-424-3p
hsa-miR-301a-5p	1	1	1	0	NEUTRAL	MIMAT0022696 Homo sapiens miR-301a-5p
hsa-miR-30a-3p	2	2	1	0	NEUTRAL	MIMAT0000088 Homo sapiens miR-30a-3p
hsa-miR-455-5p	1	1	1	0	NEUTRAL	MIMAT0003150 Homo sapiens miR-455-5p
hsa-miR-423-3p	8	6	0.75	-0.415037	NEUTRAL	MIMAT0001340 Homo sapiens miR-423-3p
hsa-miR-29c-3p	1	1	1	0	NEUTRAL	MIMAT0000681 Homo sapiens miR-29c-3p
hsa-let-7e-5p	7	11	1.57143	0.652077	NEUTRAL	MIMAT0000066 Homo sapiens let-7e-5p
hsa-miR-1304-3p	1	1	1	0	NEUTRAL	MIMAT0022720 Homo sapiens miR-1304-3p
hsa-miR-548z	1	1	1	0	NEUTRAL	MIMAT0018446 Homo sapiens miR-548z
hsa-miR-628-5p	1	1	1	0	NEUTRAL	MIMAT0004809 Homo sapiens miR-628-5p
hsa-miR-7-1-3p	1	1	1	0	NEUTRAL	MIMAT0004553 Homo sapiens miR-7-1-3p
hsa-miR-942-5p	1	1	1	0	NEUTRAL	MIMAT0004985 Homo sapiens miR-942-5p
hsa-miR-99b-3p	1	2	2	1	NEUTRAL	MIMAT0004678 Homo sapiens miR-99b-3p
hsa-miR-1285-3p	1	1	1	0	NEUTRAL	MIMAT0005876 Homo sapiens miR-1285-3p
hsa-miR-6842-3p	1	1	1	0	NEUTRAL	MIMAT0027587 Homo sapiens miR-6842-3p
hsa-miR-151a-5p	3	3	1	0	NEUTRAL	MIMAT0004697 Homo sapiens miR-151a-5p
hsa-miR-3654	1	1	1	0	NEUTRAL	MIMAT0018074 Homo sapiens miR-3654
hsa-miR-548a-3p	1	1	1	0	NEUTRAL	MIMAT0003251 Homo sapiens miR-548a-3p
hsa-miR-30d-3p	1	1	1	0	NEUTRAL	MIMAT0004551 Homo sapiens miR-30d-3p
hsa-miR-92a-1-5p	2	1	0.5	-1	NEUTRAL	MIMAT0004507 Homo sapiens miR-92a-1-5p
hsa-miR-576-3p	1	2	2	1	NEUTRAL	MIMAT0004796 Homo sapiens miR-576-3p
hsa-miR-125a-5p	8	2	0.25	-2	DOWN	MIMAT0000443 Homo sapiens miR-125a-5p
hsa-miR-132-3p	7	3	0.428571	-1.22239	DOWN	MIMAT0000426 Homo sapiens miR-132-3p
hsa-miR-7704	25	4	0.16	-2.64386	DOWN	MIMAT0030019 Homo sapiens miR-7704
hsa-miR-503-5p	5	2	0.4	-1.32193	DOWN	MIMAT0002874 Homo sapiens miR-503-5p
hsa-miR-24-2-5p	3	1	0.333333	-1.58496	DOWN	MIMAT0004497 Homo sapiens miR-24-2-5p
hsa-miR-99b-5p	7	3	0.428571	-1.22239	DOWN	MIMAT0000689 Homo sapiens miR-99b-5p
